# Supplementary material for: A Novel Ferroptosis-Related Gene Signature Predicts Overall Survival of Breast Cancer Patients
Source: Biology (Basel). 2021 Feb 14;10(2):151. doi: 10.3390/biology10020151 (PMC7917807; doi:10.3390/biology10020151)
Supplement: Supplementary file 1 [file biology-10-00151-s001.zip]

Archive with 13 entries (10 files):
- final manuscript/
- final manuscript/manuscript.final.docx
- final manuscript/table 3.docx
- final manuscript/Table A1.xls
- final manuscript/Table A2.xls
- Table S1.xls
- Table S2.xls
- __MACOSX/
- __MACOSX/final manuscript/
- __MACOSX/final manuscript/._manuscript.final.docx
- __MACOSX/final manuscript/._table 3.docx
- __MACOSX/final manuscript/._Table A1.xls
- __MACOSX/final manuscript/._Table A2.xls
